# Supplementary material for: Pneumococcal vaccine impacts on the population genomics of non-typeable Haemophilus influenzae
Source: Microb Genom. 2018 Aug 6;4(9):e000209. doi: 10.1099/mgen.0.000209 (PMC6202451; doi:10.1099/mgen.0.000209)
Supplement: Supplementary File 2 [file mgen-4-209-s002.xlsx]

## Sheet: Sheet1
Isolate	hierBAPS	Country	Year	MLST	Isolated	Clade	Ref	Accession
3018	11	Uk	2008	349	Carriage	N/A	This study	See paper
3026	6	Uk	2008	597	Carriage	N/A	This study	See paper
3028	8	Uk	2008	139	Carriage	N/A	This study	See paper
3034	9	Uk	2008	838	Carriage	N/A	This study	See paper
3040	5	Uk	2008	201	Carriage	N/A	This study	See paper
3042	6	Uk	2008	210	Carriage	N/A	This study	See paper
3045	3	Uk	2008	577	Carriage	N/A	This study	See paper
3046	5	Uk	2008	201	Carriage	N/A	This study	See paper
3048	6	Uk	2008	931	Carriage	N/A	This study	See paper
3063	5	Uk	2008	201	Carriage	N/A	This study	See paper
3067	9	Uk	2008	13	Carriage	N/A	This study	See paper
3068	6	Uk	2008	932	Carriage	N/A	This study	See paper
3074	6	Uk	2008	933	Carriage	N/A	This study	See paper
3077	1	Uk	2008	531	Carriage	N/A	This study	See paper
3119	5	Uk	2008	201	Carriage	N/A	This study	See paper
3149	5	Uk	2008	159	Carriage	N/A	This study	See paper
3159	5	Uk	2008	395	Carriage	N/A	This study	See paper
3160	6	Uk	2008	264	Carriage	N/A	This study	See paper
3162	9	Uk	2008	943	Carriage	N/A	This study	See paper
3179	5	Uk	2008	201	Carriage	N/A	This study	See paper
3186	1	Uk	2008	311	Carriage	N/A	This study	See paper
3195	4	Uk	2008	103	Carriage	N/A	This study	See paper
3196	8	Uk	2008	203	Carriage	N/A	This study	See paper
3197	10	Uk	2008	425	Carriage	N/A	This study	See paper
3200	7	Uk	2008	925	Carriage	N/A	This study	See paper
3203	8	Uk	2008	12	Carriage	N/A	This study	See paper
3205	9	Uk	2008	348	Carriage	N/A	This study	See paper
3207	3	Uk	2008	577	Carriage	N/A	This study	See paper
3211	11	Uk	2008	57	Carriage	N/A	This study	See paper
3214	10	Uk	2008	425	Carriage	N/A	This study	See paper
3224	8	Uk	2008	160	Carriage	N/A	This study	See paper
3230	11	Uk	2008	57	Carriage	N/A	This study	See paper
3237	6	Uk	2008	555	Carriage	N/A	This study	See paper
3247	9	Uk	2008	13	Carriage	N/A	This study	See paper
3253	8	Uk	2008	12	Carriage	N/A	This study	See paper
3254	9	Uk	2008	936	Carriage	N/A	This study	See paper
3255	5	Uk	2008	201	Carriage	N/A	This study	See paper
3257	8	Uk	2008	12	Carriage	N/A	This study	See paper
3258	10	Uk	2008	937	Carriage	N/A	This study	See paper
3264	9	Uk	2008	348	Carriage	N/A	This study	See paper
3270	11	Uk	2008	2	Carriage	N/A	This study	See paper
3277	6	Uk	2008	939	Carriage	N/A	This study	See paper
3293	10	Uk	2008	425	Carriage	N/A	This study	See paper
3298	10	Uk	2008	425	Carriage	N/A	This study	See paper
3310	8	Uk	2008	12	Carriage	N/A	This study	See paper
4002	6	Uk	2009	536	Carriage	N/A	This study	See paper
4013	1	Uk	2009	18	Carriage	N/A	This study	See paper
4037	11	Uk	2009	263	Carriage	N/A	This study	See paper
4044	9	Uk	2009	945	Carriage	N/A	This study	See paper
4076	7	Uk	2009	199	Carriage	N/A	This study	See paper
4081	1	Uk	2009	569	Carriage	N/A	This study	See paper
4091	6	Uk	2009	589	Carriage	N/A	This study	See paper
4116	2	Uk	2009	411	Carriage	N/A	This study	See paper
4131	6	Uk	2009	238	Carriage	N/A	This study	See paper
4138	7	Uk	2009	154	Carriage	N/A	This study	See paper
4139	1	Uk	2009	F-ve	Carriage	N/A	This study	See paper
4140	3	Uk	2009	577	Carriage	N/A	This study	See paper
4151	6	Uk	2009	210	Carriage	N/A	This study	See paper
4152	11	Uk	2009	2	Carriage	N/A	This study	See paper
4154	8	Uk	2009	12	Carriage	N/A	This study	See paper
4157	6	Uk	2009	264	Carriage	N/A	This study	See paper
4163	9	Uk	2009	941	Carriage	N/A	This study	See paper
4165	10	Uk	2009	425	Carriage	N/A	This study	See paper
4167	6	Uk	2009	942	Carriage	N/A	This study	See paper
4171	9	Uk	2009	105	Carriage	N/A	This study	See paper
4187	6	Uk	2009	555	Carriage	N/A	This study	See paper
4190	11	Uk	2009	57	Carriage	N/A	This study	See paper
4192	7	Uk	2009	652	Carriage	N/A	This study	See paper
4193	9	Uk	2009	410	Carriage	N/A	This study	See paper
4195	9	Uk	2009	946	Carriage	N/A	This study	See paper
4213	5	Uk	2009	633	Carriage	N/A	This study	See paper
4250	5	Uk	2009	201	Carriage	N/A	This study	See paper
4253	8	Uk	2009	408	Carriage	N/A	This study	See paper
4255	9	Uk	2009	568	Carriage	N/A	This study	See paper
4267	3	Uk	2009	577	Carriage	N/A	This study	See paper
4273	1	Uk	2009	18	Carriage	N/A	This study	See paper
4275	5	Uk	2009	155	Carriage	N/A	This study	See paper
4279	9	Uk	2009	163	Carriage	N/A	This study	See paper
4291	1	Uk	2009	947	Carriage	N/A	This study	See paper
4297	8	Uk	2009	183	Carriage	N/A	This study	See paper
4298	9	Uk	2009	938	Carriage	N/A	This study	See paper
4301	2	Uk	2009	411	Carriage	N/A	This study	See paper
4305	8	Uk	2009	203	Carriage	N/A	This study	See paper
4306	4	Uk	2009	145	Carriage	N/A	This study	See paper
4314	7	Uk	2009	199	Carriage	N/A	This study	See paper
4315	6	Uk	2009	942	Carriage	N/A	This study	See paper
4331	4	Uk	2009	145	Carriage	N/A	This study	See paper
4333	8	Uk	2009	14	Carriage	N/A	This study	See paper
4335	3	Uk	2009	577	Carriage	N/A	This study	See paper
4337	7	Uk	2009	925	Carriage	N/A	This study	See paper
4345	11	Uk	2009	2	Carriage	N/A	This study	See paper
4346	9	Uk	2009	1050	Carriage	N/A	This study	See paper
4350	9	Uk	2009	368	Carriage	N/A	This study	See paper
4352	4	Uk	2009	11	Carriage	N/A	This study	See paper
4353	4	Uk	2009	145	Carriage	N/A	This study	See paper
4355	11	Uk	2009	57	Carriage	N/A	This study	See paper
4367	11	Uk	2009	2	Carriage	N/A	This study	See paper
4378	5	Uk	2009	155	Carriage	N/A	This study	See paper
4379	3	Uk	2009	577	Carriage	N/A	This study	See paper
4385	9	Uk	2009	838	Carriage	N/A	This study	See paper
4387	2	Uk	2009	411	Carriage	N/A	This study	See paper
4393	11	Uk	2009	57	Carriage	N/A	This study	See paper
4396	8	Uk	2009	3	Carriage	N/A	This study	See paper
5011	2	Uk	2010	411	Carriage	N/A	This study	See paper
5020	7	Uk	2010	652	Carriage	N/A	This study	See paper
5023	1	Uk	2010	949	Carriage	N/A	This study	See paper
5027	6	Uk	2010	1602	Carriage	N/A	This study	See paper
5032	11	Uk	2010	57	Carriage	N/A	This study	See paper
5034	9	Uk	2010	161	Carriage	N/A	This study	See paper
5039	9	Uk	2010	105	Carriage	N/A	This study	See paper
5042	1	Uk	2010	848	Carriage	N/A	This study	See paper
5055	5	Uk	2010	834	Carriage	N/A	This study	See paper
5058	3	Uk	2010	472	Carriage	N/A	This study	See paper
5071	11	Uk	2010	57	Carriage	N/A	This study	See paper
5078	5	Uk	2010	388	Carriage	N/A	This study	See paper
5079	4	Uk	2010	145	Carriage	N/A	This study	See paper
5080	1	Uk	2010	124	Carriage	N/A	This study	See paper
5084	9	Uk	2010	334	Carriage	N/A	This study	See paper
5102	2	Uk	2010	411	Carriage	N/A	This study	See paper
5111	9	Uk	2010	1624	Carriage	N/A	This study	See paper
5112	8	Uk	2010	14	Carriage	N/A	This study	See paper
5113	9	Uk	2010	943	Carriage	N/A	This study	See paper
5118	3	Uk	2010	34	Carriage	N/A	This study	See paper
5122	1	Uk	2010	18	Carriage	N/A	This study	See paper
5126	7	Uk	2010	1025	Carriage	N/A	This study	See paper
5130	9	Uk	2010	474	Carriage	N/A	This study	See paper
5133	8	Uk	2010	142	Carriage	N/A	This study	See paper
5134	8	Uk	2010	160	Carriage	N/A	This study	See paper
5135	7	Uk	2010	652	Carriage	N/A	This study	See paper
5139	6	Uk	2010	597	Carriage	N/A	This study	See paper
5151	8	Uk	2010	142	Carriage	N/A	This study	See paper
5152	5	Uk	2010	633	Carriage	N/A	This study	See paper
5155	8	Uk	2010	409	Carriage	N/A	This study	See paper
5156	7	Uk	2010	925	Carriage	N/A	This study	See paper
5159	9	Uk	2010	474	Carriage	N/A	This study	See paper
5162	8	Uk	2010	14	Carriage	N/A	This study	See paper
5165	5	Uk	2010	1625	Carriage	N/A	This study	See paper
5168	4	Uk	2010	145	Carriage	N/A	This study	See paper
5175	8	Uk	2010	245	Carriage	N/A	This study	See paper
5181	8	Uk	2010	12	Carriage	N/A	This study	See paper
5184	7	Uk	2010	1626	Carriage	N/A	This study	See paper
5185	1	Uk	2010	1376	Carriage	N/A	This study	See paper
5192	8	Uk	2010	12	Carriage	N/A	This study	See paper
5194	6	Uk	2010	555	Carriage	N/A	This study	See paper
5197	11	Uk	2010	57	Carriage	N/A	This study	See paper
5199	8	Uk	2010	648	Carriage	N/A	This study	See paper
5206	8	Uk	2010	160	Carriage	N/A	This study	See paper
5209	8	Uk	2010	12	Carriage	N/A	This study	See paper
5219	9	Uk	2010	567	Carriage	N/A	This study	See paper
5220	9	Uk	2010	410	Carriage	N/A	This study	See paper
5224	8	Uk	2010	160	Carriage	N/A	This study	See paper
5226	11	Uk	2010	57	Carriage	N/A	This study	See paper
5227	6	Uk	2010	264	Carriage	N/A	This study	See paper
5229	4	Uk	2010	103	Carriage	N/A	This study	See paper
5230	8	Uk	2010	836	Carriage	N/A	This study	See paper
5232	7	Uk	2010	925	Carriage	N/A	This study	See paper
5233	11	Uk	2010	2	Carriage	N/A	This study	See paper
5234	8	Uk	2010	1034	Carriage	N/A	This study	See paper
5237	5	Uk	2010	36	Carriage	N/A	This study	See paper
5239	4	Uk	2010	11	Carriage	N/A	This study	See paper
5252	8	Uk	2010	14	Carriage	N/A	This study	See paper
5254	8	Uk	2010	12	Carriage	N/A	This study	See paper
5259	10	Uk	2010	425	Carriage	N/A	This study	See paper
5262	9	Uk	2010	105	Carriage	N/A	This study	See paper
5265	5	Uk	2010	201	Carriage	N/A	This study	See paper
5279	8	Uk	2010	142	Carriage	N/A	This study	See paper
5287	1	Uk	2010	1627	Carriage	N/A	This study	See paper
5288	11	Uk	2010	2	Carriage	N/A	This study	See paper
6021	8	Uk	2011	147	Carriage	N/A	This study	See paper
6031	7	Uk	2011	652	Carriage	N/A	This study	See paper
6032	9	Uk	2011	1030	Carriage	N/A	This study	See paper
6042	6	Uk	2011	241	Carriage	N/A	This study	See paper
6054	4	Uk	2011	103	Carriage	N/A	This study	See paper
6063	11	Uk	2011	57	Carriage	N/A	This study	See paper
6083	9	Uk	2011	1047	Carriage	N/A	This study	See paper
6100	8	Uk	2011	367	Carriage	N/A	This study	See paper
6101	9	Uk	2011	940	Carriage	N/A	This study	See paper
6106	5	Uk	2011	201	Carriage	N/A	This study	See paper
6113	7	Uk	2011	199	Carriage	N/A	This study	See paper
6134	11	Uk	2011	57	Carriage	N/A	This study	See paper
6140	8	Uk	2011	1034	Carriage	N/A	This study	See paper
6141	5	Uk	2011	1073	Carriage	N/A	This study	See paper
6143	5	Uk	2011	155	Carriage	N/A	This study	See paper
6146	5	Uk	2011	201	Carriage	N/A	This study	See paper
6154	5	Uk	2011	253	Carriage	N/A	This study	See paper
6155	9	Uk	2011	943	Carriage	N/A	This study	See paper
6159	8	Uk	2011	836	Carriage	N/A	This study	See paper
6162	8	Uk	2011	12	Carriage	N/A	This study	See paper
6171	6	Uk	2011	942	Carriage	N/A	This study	See paper
6179	5	Uk	2011	556	Carriage	N/A	This study	See paper
6185	5	Uk	2011	201	Carriage	N/A	This study	See paper
6186	4	Uk	2011	103	Carriage	N/A	This study	See paper
6188	9	Uk	2011	938	Carriage	N/A	This study	See paper
6197	9	Uk	2011	334	Carriage	N/A	This study	See paper
6199	9	Uk	2011	995	Carriage	N/A	This study	See paper
6208	9	Uk	2011	163	Carriage	N/A	This study	See paper
6209	9	Uk	2011	163	Carriage	N/A	This study	See paper
6219	3	Uk	2011	577	Carriage	N/A	This study	See paper
6226	5	Uk	2011	155	Carriage	N/A	This study	See paper
6228	9	Uk	2011	634	Carriage	N/A	This study	See paper
6232	9	Uk	2011	474	Carriage	N/A	This study	See paper
6235	9	Uk	2011	804	Carriage	N/A	This study	See paper
6237	9	Uk	2011	1628	Carriage	N/A	This study	See paper
6238	9	Uk	2011	266	Carriage	N/A	This study	See paper
6240	5	Uk	2011	165	Carriage	N/A	This study	See paper
6242	9	Uk	2011	368	Carriage	N/A	This study	See paper
6246	3	Uk	2011	156	Carriage	N/A	This study	See paper
6247	6	Uk	2011	241	Carriage	N/A	This study	See paper
6248	1	Uk	2011	311	Carriage	N/A	This study	See paper
6249	11	Uk	2011	57	Carriage	N/A	This study	See paper
6251	10	Uk	2011	705	Carriage	N/A	This study	See paper
6253	3	Uk	2011	1629	Carriage	N/A	This study	See paper
6255	9	Uk	2011	995	Carriage	N/A	This study	See paper
6260	3	Uk	2011	34	Carriage	N/A	This study	See paper
6280	3	Uk	2011	373	Carriage	N/A	This study	See paper
6282	3	Uk	2011	156	Carriage	N/A	This study	See paper
6284	9	Uk	2011	634	Carriage	N/A	This study	See paper
6304	5	Uk	2011	155	Carriage	N/A	This study	See paper
6315	5	Uk	2011	388	Carriage	N/A	This study	See paper
7007	3	Uk	2011	1202	Carriage	N/A	This study	See paper
7025	4	Uk	2012	145	Carriage	N/A	This study	See paper
7032	9	Uk	2012	105	Carriage	N/A	This study	See paper
7047	5	Uk	2012	165	Carriage	N/A	This study	See paper
7049	8	Uk	2012	147	Carriage	N/A	This study	See paper
7050	8	Uk	2012	147	Carriage	N/A	This study	See paper
7060	7	Uk	2012	184	Carriage	N/A	This study	See paper
7062	9	Uk	2012	938	Carriage	N/A	This study	See paper
7063	8	Uk	2012	142	Carriage	N/A	This study	See paper
7064	10	Uk	2012	425	Carriage	N/A	This study	See paper
7068	8	Uk	2012	3	Carriage	N/A	This study	See paper
7074	11	Uk	2012	57	Carriage	N/A	This study	See paper
7075	9	Uk	2012	105	Carriage	N/A	This study	See paper
7079	1	Uk	2012	531	Carriage	N/A	This study	See paper
7085	1	Uk	2012	509	Carriage	N/A	This study	See paper
7087	11	Uk	2012	84	Carriage	N/A	This study	See paper
7093	5	Uk	2012	165	Carriage	N/A	This study	See paper
7094	1	Uk	2012	949	Carriage	N/A	This study	See paper
7102	9	Uk	2012	41	Carriage	N/A	This study	See paper
7104	6	Uk	2012	776	Carriage	N/A	This study	See paper
7109	8	Uk	2012	180	Carriage	N/A	This study	See paper
7114	11	Uk	2012	1630	Carriage	N/A	This study	See paper
7123	5	Uk	2012	485	Carriage	N/A	This study	See paper
7126	3	Uk	2012	156	Carriage	N/A	This study	See paper
7127	11	Uk	2012	57	Carriage	N/A	This study	See paper
7131	1	Uk	2012	509	Carriage	N/A	This study	See paper
7141	11	Uk	2012	2	Carriage	N/A	This study	See paper
7149	8	Uk	2012	142	Carriage	N/A	This study	See paper
7151	9	Uk	2012	1411	Carriage	N/A	This study	See paper
7152	9	Uk	2012	804	Carriage	N/A	This study	See paper
7155	4	Uk	2012	103	Carriage	N/A	This study	See paper
7161	8	Uk	2012	3	Carriage	N/A	This study	See paper
7165	8	Uk	2012	142	Carriage	N/A	This study	See paper
7167	5	Uk	2012	165	Carriage	N/A	This study	See paper
7175	6	Uk	2012	241	Carriage	N/A	This study	See paper
7179	4	Uk	2012	103	Carriage	N/A	This study	See paper
7181	9	Uk	2012	41	Carriage	N/A	This study	See paper
7186	7	Uk	2012	184	Carriage	N/A	This study	See paper
7190	11	Uk	2012	57	Carriage	N/A	This study	See paper
7199	8	Uk	2012	12	Carriage	N/A	This study	See paper
7202	8	Uk	2012	160	Carriage	N/A	This study	See paper
7203	8	Uk	2012	3	Carriage	N/A	This study	See paper
7204	9	Uk	2012	946	Carriage	N/A	This study	See paper
7214	9	Uk	2012	41	Carriage	N/A	This study	See paper
7218	4	Uk	2012	145	Carriage	N/A	This study	See paper
7221	6	Uk	2012	918	Carriage	N/A	This study	See paper
DC7331102	9	Uk	1997	334	Invasive	VI	De Chiara 2014	ERR125109
Hi1008	9	Finland	1994/1995	43	OtitisMedia	VI	De Chiara 2014	ERR125030
Hi11	5	Finland		165	Carriage	II	De Chiara 2014	ERR125052
Hi1124	8	Finland	1995	12	OtitisMedia	V	De Chiara 2014	ERR125031
Hi1158	4	Finland	1999	11	OtitisMedia	V	De Chiara 2014	ERR125032
Hi1180	11	Finland	1995	2	OtitisMedia	IV	De Chiara 2014	ERR125033
Hi1200	5	Finland	1995	36	OtitisMedia	II	De Chiara 2014	ERR125034
Hi1207	9	Finland	1994/1995	13	OtitisMedia	VI	De Chiara 2014	ERR125035
Hi1231	3	Finland	1994/1995	34	OtitisMedia	III	De Chiara 2014	ERR125036
Hi1233	9	Finland	1994/1995	13	OtitisMedia	VI	De Chiara 2014	ERR125037
Hi1247	8	Finland	1995	33	OtitisMedia	V	De Chiara 2014	ERR125038
Hi1268	5	Finland	1994/1995	36	OtitisMedia	II	De Chiara 2014	ERR125039
Hi1363	8	Finland		33	OtitisMedia	V	De Chiara 2014	ERR125043
Hi1500	9	Spain	2000	NewST1	COPD	VI	De Chiara 2014	ERR125069
Hi1513	11	Spain	2000	84	COPD	IV	De Chiara 2014	ERR125070
Hi1549	3	Spain		156	COPD	III	De Chiara 2014	ERR125071
Hi1553	8	Spain		267	COPD	V	De Chiara 2014	ERR125072
Hi1556	1	Spain		1131	COPD	I	De Chiara 2014	ERR125073
Hi1557	2	Spain		422	COPD	IV	De Chiara 2014	ERR125074
Hi1558	1	Spain		949	COPD	I	De Chiara 2014	ERR125075
Hi1559	6	Spain	2000	NewST2	COPD	VI	De Chiara 2014	ERR125076
Hi1560	6	Spain		238	COPD	VI	De Chiara 2014	ERR125077
Hi1566	8	Spain		697	COPD	V	De Chiara 2014	ERR125078
Hi1568	9	Spain		ND	COPD	VI	De Chiara 2014	ERR125079
Hi16	1	Finland		ND	Carriage	I	De Chiara 2014	ERR125053
Hi1606	1	Spain		NewST3	COPD	I	De Chiara 2014	ERR125080
Hi1607	9	Spain		ND	COPD	VI	De Chiara 2014	ERR125081
Hi1619	9	Spain		NewST4	COPD	VI	De Chiara 2014	ERR125082
Hi162	2	Finland	1995	411	OtitisMedia	IV	De Chiara 2014	ERR125020
Hi1621	1	Spain		NewST5	COPD	I	De Chiara 2014	ERR125083
Hi1622	3	Spain		396	COPD	III	De Chiara 2014	ERR125084
Hi1623	9	Spain		262	COPD	VI	De Chiara 2014	ERR125085
Hi1630	9	Spain	2000	879	COPD	VI	De Chiara 2014	ERR125086
Hi167	2	Finland		411	OtitisMedia	IV	De Chiara 2014	ERR125050
Hi17	8	Finland		12	Carriage	V	De Chiara 2014	ERR125054
Hi176	3	Finland	1995	NewST6	OtitisMedia	III	De Chiara 2014	ERR125021
Hi177	8	Finland		160	Carriage	V	De Chiara 2014	ERR125057
Hi199	11	Finland	1994	57	OtitisMedia	IV	De Chiara 2014	ERR125049
Hi2019	11	Finland		321	OtitisMedia	IV	De Chiara 2014	ERR125041
Hi206	5	Finland	1994	155	OtitisMedia	II	De Chiara 2014	ERR125045
Hi24	5	Finland	1994	ND	Carriage	II	De Chiara 2014	ERR125055
Hi264	9	Finland		13	Carriage	VI	De Chiara 2014	ERR125058
Hi285	5	Finland	1995	155	OtitisMedia	II	De Chiara 2014	ERR125022
Hi375	8	Finland	1994/1995	3	OtitisMedia	V	De Chiara 2014	ERR125023
Hi398	5	Spain	2000	196	COPD	II	De Chiara 2014	ERR125068
Hi432	8	Finland	1995	40	OtitisMedia	V	De Chiara 2014	ERR125024
Hi443	2	Finland		411	Carriage	IV	De Chiara 2014	ERR125059
Hi477	8	Finland	1995	1	OtitisMedia	V	De Chiara 2014	ERR125025
Hi486	9	Finland	1995	41	OtitisMedia	VI	De Chiara 2014	ERR125026
Hi492	4	Finland		103	Carriage	V	De Chiara 2014	ERR125060
Hi525	2	Finland		411	Carriage	IV	De Chiara 2014	ERR125061
Hi609	1	Finland		111	Carriage	I	De Chiara 2014	ERR125062
Hi639	8	Finland		142	OtitisMedia	V	De Chiara 2014	ERR125044
Hi658	3	Finland		156	OtitisMedia	III	De Chiara 2014	ERR125046
Hi667	11	Finland	1995	57	OtitisMedia	IV	De Chiara 2014	ERR125027
Hi709	9	Finland		824	Carriage	VI	De Chiara 2014	ERR125063
Hi723	8	Finland	1995	14	OtitisMedia	V	De Chiara 2014	ERR125028
Hi740	1	Finland		531	OtitisMedia	I	De Chiara 2014	ERR125048
Hi787	9	Finland		41	Carriage	VI	De Chiara 2014	ERR125064
Hi794	1	Finland		124	Carriage	I	De Chiara 2014	ERR125065
Hi805	5	Finland		395	Carriage	II	De Chiara 2014	ERR125066
Hi88	8	Finland		245	Carriage	V	De Chiara 2014	ERR125056
Hi968	8	Spain		160	COPD	V	De Chiara 2014	ERR125067
Hi973	5	Finland		244	OtitisMedia	II	De Chiara 2014	ERR125047
Hi981	8	Finland	1995	245	OtitisMedia	V	De Chiara 2014	ERR125029
HiPittII	6	Finland		187	OtitisMedia	VI	De Chiara 2014	ERR125042
HiR2846	3	Finland		1622	OtitisMedia	III	De Chiara 2014	ERR125040
HiR3021	9	Finland		270	OtitisMedia	VI	De Chiara 2014	ERR125051
RM600672	9			1063	Other	VI	De Chiara 2014	ERR125088
RM601173	8	UK	1984	14	Invasive	V	De Chiara 2014	ERR125089
RM601974	9	UK	1984	1012	Invasive	VI	De Chiara 2014	ERR125090
RM603375	7	UK	1984	NewST8	Other	VI	De Chiara 2014	ERR125091
RM605177	9	UK	1985	262	Invasive	VI	De Chiara 2014	ERR125092
RM701878	9	Ghana	1983	282	Invasive	VI	De Chiara 2014	ERR125110
RM702879	9	PNG	1980s	ND	Invasive	VI	De Chiara 2014	ERR125093
RM702980	1	PNG	1980s	ND	Invasive	I	De Chiara 2014	ERR125094
RM706883	6	PNG		NewST9	Other	VI	De Chiara 2014	ERR125096
RM712284	9	Australia	<1984	6	Invasive	VI	De Chiara 2014	ERR125097
RM730885	4	South Korea	1984	134	Carriage	V	De Chiara 2014	ERR125098
RM730986	9	South Korea	1984	1326	Carriage	VI	De Chiara 2014	ERR125099
RM734787	6	USA	1985	ND	Other	VI	De Chiara 2014	ERR125100
RM744888	3	Iceland	1978	396	Invasive	III	De Chiara 2014	ERR125101
RM745989	9	Iceland	1984	157	Invasive	VI	De Chiara 2014	ERR125102
RM746590	9	Iceland	1985	157	Invasive	VI	De Chiara 2014	ERR125103
RM747791	4	Iceland	1986	145	Other	V	De Chiara 2014	ERR125104
RM749092	9	RSA	1980s	NewST11	Invasive	VI	De Chiara 2014	ERR125105
RM761793	9	Malaysia	1970s	93	Invasive	VI	De Chiara 2014	ERR125106
RM763794	1	China	1971	NewST12	Other	I	De Chiara 2014	ERR125107
RM787695	9			1223	Other	VI	De Chiara 2014	ERR125108
86-028NP	8	USA	1987	33	Nasopharynx	V	De Chiara 2014	NC_007146
